# Supplementary material for: Exploring the shared genetic architecture between periodontitis and cardiovascular disease
Source: BDJ Open. 2026 Mar 31;12:28. doi: 10.1038/s41405-026-00421-4 (PMC13039211; doi:10.1038/s41405-026-00421-4)
Supplement: Supplementary file 1 — Supplementary Table [file 41405_2026_421_MOESM1_ESM.xlsx]

## Sheet: read me
Supplementary Table
Table 1. Data source
Table 2. Data sources of immune cells
Table 3. Results of Sample Overlap Detection using MRlap
Table 4. Characteristics of the SNPs used as IVs in the causal association of periodontitis with cardiovascular disease (AS, CHD, CVD, HTN, MI)
Table 5. Characteristics of the SNPs used as IVs in the causal association of cardiovascular disease (AS, CHD, CVD, HTN, MI) with periodontitis
Table 6. Characteristics of the SNPs of potential confounders
Table 7. Priori power calculation for the association estimates in MR analyses
Table 8. Sensitivity analysis evaluating the robustness of periodontitis and cardiovascular diseases associations
Table 9. Replication rate analysis of known SNP loci associated with Periodontitis and Cardiovascular Diseases
Table 10 1,371 potential pleiotropic SNPs identified by PLACO (P < 5 × 10⁻⁸)
Table 11. The Genomic Control factor for the PLACO analysis (λGC-PLACO)
Table 12. eCAVIAR analysis of the co-localization sites of periodontitis, atherosclerosis and coronary heart disease
Table 13. MAGMA Gene-set analysis
Table 14. MAGMA tissue-specific analysis
Table 15. MAGMA gene analysis in FUMA
Table 16. The eQTL expression of seven pleiotropic genes in different tissues
Table 17. eQTL SMR analysis (PSMR < 3 × 10⁻6, PHEIDI > 0.05)
Table 18. Whole Blood SMR analysis (PSMR < 7 × 10⁻6, PHEIDI > 0.05)
Table 19. S-LDSC 54 human tissue heritability enrichment analysis
Table 20. The Multi-trait colocalization analysis highlighted key role of immune cells

## Sheet: Table 1
Table 1. Data source
Phenotypes	Sample Size(case/control)	Consortium	Ancestry	Endpoints	h2 (se)a	Intercept (se)a	path_https
Periodontitis (PD)	17,353/28,210	GLIDE	EUR	NA	0.010 (0.001)	0.998 (0.007)	https://data.bris.ac.uk/data/dataset/2j2rqgzedxlq02oqbb4vmycnc2
Cardiovascular diseases (CVD)	221,781/231,952	FinnGen	EUR	NA	0.053 (0.003)	1.178 (0.014)	https://storage.googleapis.com/finngen-public-data-r11/summary_stats/finngen_R11_FG_CVD.gz
Hypertension (HTN)	137,312/316,345	FinnGen	EUR	ICD-10—I10-I15,I674	0.094 (0.005)	1.341 (0.022)	https://storage.googleapis.com/finngen-public-data-r11/summary_stats/finngen_R11_I9_HYPTENS.gz
Myocardial Infarction (MI)	28,546/378,019	FinnGen	EUR	ICD-10—I21,I22	0.035 (0.003)	1.127 (0.013)	https://storage.googleapis.com/finngen-public-data-r11/summary_stats/finngen_R11_I9_MI_STRICT.gz
Atherosclerosis (AS)	17,832/423,324	FinnGen	EUR	ICD-10—I70	0.022 (0.002)	1.092 (0.009)	https://storage.googleapis.com/finngen-public-data-r11/summary_stats/finngen_R11_I9_ATHSCLE.gz
Coronary heart disease event (CHD)	51,098/402,635	FinnGen	EUR	ICD-10—I20,I21,I22	0.039 (0.003)	1.158 (0.015)	https://storage.googleapis.com/finngen-public-data-r11/summary_stats/finngen_R11_I9_CHD.gz
Abbreviations: The sample size of all GWAS summary-level datasets used in our analysis, EUR, European; h2, heritability; se, standard error; Endpoints Hospital discharge.
a The heritability and intercept were estimated by univariate LDSC using single-trait GWAS summary statistics.

## Sheet: Table 2
Table 2. Data sources of immune cells
Trait	N samples	Statistical trait name	Trait type	Panel	GWAS Catalog Accession Number
CD4 Treg %CD4	3437	f_Treg_Trait501	Relative count	Treg	GCST90001478
CD4 Treg %T cell	3437	f_Treg_Trait502	Relative count	Treg	GCST90001479
Activated Treg %CD4 Treg	3437	f_Treg_Trait510	Relative count	Treg	GCST90001487
Activated & resting Treg % CD4 Treg	3437	f_Treg_Trait522	Relative count	Treg	GCST90001499
CD4 Treg AC	3405	f_Treg_Trait542	Absolute count	Treg	GCST90001513
TD CD4+ %T cell	3427	MT_Trait513	Relative count	Maturation stages of T cell	GCST90001547
CD45 on HLA DR+ CD4+	3060	Blue.670.LP.TBNK.trait8	MFI	TBNK	GCST90001920
CD4+ CD8dim %lymphocyte	3668	TB_Trait522	Relative count	TBNK	GCST90001610
HLA DR+ CD8br AC	3579	TB_Trait545	Absolute count	TBNK	GCST90001627
CD3- lymphocyte %lymphocyte	3669	TB_Trait561	Relative count	TBNK	GCST90001640
B cell AC	3653	TB_Trait563	Absolute count	TBNK	GCST90001642
NK AC	3653	TB_Trait566	Absolute count	TBNK	GCST90001645
Granulocyte %leukocyte	3669	TB_Trait576	Relative count	TBNK	GCST90001652
CD28+ CD45RA- CD8dim %T cell	3440	Treg_Trait580	Relative count	Treg	GCST90001667
CD28+ CD45RA- CD8dim AC	3408	Treg_Trait582	Absolute count	Treg	GCST90001669
IgD+ %Lymphocyte	3755	BC_Trait46	Relative count	B cell	GCST90001424
IgD- CD38br %lymphocyte	3754	BC_Trait47	Relative count	B cell	GCST90001425
IgD- CD38dim %lymphocyte	3754	BC_Trait48	Relative count	B cell	GCST90001426
IgD- CD38- %lymphocyte	3754	BC_Trait49	Relative count	B cell	GCST90001427
IgD+ CD38br %lymphocyte	3754	BC_Trait50	Relative count	B cell	GCST90001429
IgD+ CD38dim %lymphocyte	3754	BC_Trait51	Relative count	B cell	GCST90001430
IgD+ CD38- %lymphocyte	3754	BC_Trait52	Relative count	B cell	GCST90001431
Unsw Mem %lymphocyte	3754	BC_Trait54	Relative count	B cell	GCST90001432
Transitional %lymphocyte	3754	N_BC_Trait6	Relative count	B cell	GCST90001578
T cell %lymphocyte	3669	TB_Trait510	Relative count	TBNK	GCST90001604
HLA DR+ CD4+ %lymphocyte	3595	TB_Trait544	Relative count	TBNK	GCST90001626
CD62L on CD62L+ myeloid DC	2872	Blue.530.30.cDC.trait1	MFI	cDC	GCST90001831
CD62L on CD62L+ plasmacytoid DC	2872	Blue.530.30.cDC.trait2	MFI	cDC	GCST90001832
CD62L on CD62L+ DC	2871	Blue.530.30.cDC.trait3	MFI	cDC	GCST90001833
CD62L on monocyte	2848	Blue.530.30.cDC.trait4	MFI	cDC	GCST90001834
CD62L on granulocyte	2849	Blue.530.30.cDC.trait5	MFI	cDC	GCST90001835
CD24 on IgD+ CD38-	3736	Bcells.trait439	MFI	B cell	GCST90001766
CD25 on CD4 Treg	3575	Blue.780.60.CD25.trait2	MFI	Treg	GCST90001936
CCR2 on CD14+ CD16+ monocyte	3716	mono.trait28	MFI	Monocyte	GCST90001992
CCR2 on monocyte	2850	Red.660.20.cDC.trait5	MFI	cDC	GCST90002017
CD45 on CD66b++ myelod cell	1465	Red.780.60.MDSC.trait3	MFI	Myeloid cell	GCST90002048
CD8 on NKT	3103	Red.780.60.TBNK.trait2	MFI	TBNK	GCST90002059
HLA DR on HLA DR+ T cell	3060	Violet.510.50.TBNK.trait2	MFI	TBNK	GCST90002113
CD8 on CD39+ CD8br	2915	Violet.510.50.Treg.trait5	MFI	Treg	GCST90002121
CD11b on Gr MDSC	1244	Violet.450.50.MDSC.trait13	MFI	Myeloid cell	GCST90002092
CD11b on Mo MDSC	1570	Violet.450.50.MDSC.trait3	MFI	Myeloid cell	GCST90002094
CD11b on CD33br HLA DR+ CD14dim	1578	Violet.450.50.MDSC.trait9	MFI	Myeloid cell	GCST90002097
CD86 on monocyte	2850	Blue.670.LP.cDC.trait3	MFI	cDC	GCST90001905
CD86 on granulocyte	2848	Blue.670.LP.cDC.trait4	MFI	cDC	GCST90001906
CD38 on PB/PC	3753	Bcells.trait647	MFI	B cell	GCST90001817
CD19 on IgD- CD27-	3754	Bcells.trait319	MFI	B cell	GCST90001732
CD11b on CD14+ monocyte	1635	Violet.450.50.MDSC.trait1	MFI	Myeloid cell	GCST90002091
CD11b on CD66b++ myeloid cell	1465	Violet.450.50.MDSC.trait2	MFI	Myeloid cell	GCST90002093
CD11b on CD33dim HLA DR-	1559	Violet.450.50.MDSC.trait4	MFI	Myeloid cell	GCST90002095
CD11b on basophil	1556	Violet.450.50.MDSC.trait6	MFI	Myeloid cell	GCST90002096

## Sheet: Table 3
Table 3. Results of Sample Overlap Detection using MRlap
Trait pair	OE	OEP	CE	CEP
PD-AS	0.542	0.062	0.067	0.07
PD-CHD	0.009	0.58	0.01	0.605
PD-CVD	0.015	0.342	0.018	0.352
PD-HTN	-0.005	0.537	-0.006	0.479
PD-MI	0.002	0.923	0.002	0.926
Abbreviations: OE observed effect; OEP observed effect P-value; CE corrected effect; CEP corrected effect P-value.

## Sheet: Table 4
Table 4. Characteristics of the SNPs used as IVs in the causal association of periodontitis with cardiovascular disease (AS, CHD, CVD, HTN, MI)
SNP	EA	OA	EAF	Beta	SE	P	R2	F statistics
rs116973620	C	T	0.009	1.264	0.271	3.11e-06	4.79e-05	21.747
rs12899260	G	A	0.014	1.025	0.22	3.02e-06	4.79e-05	21.806
rs2121242	T	C	0.023	0.772	0.163	2.22e-06	4.92e-05	22.394
rs2958461	C	A	0.227	-0.258	0.056	4.12e-06	4.78e-05	21.208
rs34307986	C	A	0.007	1.388	0.301	3.91e-06	4.68e-05	21.309
rs35269893	A	G	0.39	0.221	0.047	3.37e-06	4.79e-05	21.591
rs4339244	C	A	0.469	0.217	0.047	2.97e-06	4.87e-05	21.838
rs7705124	G	A	0.317	-0.265	0.05	1.45e-07	6.24e-05	27.649
rs77220199	T	C	0.095	0.372	0.08	3.16e-06	4.78e-05	21.715
Abbreviations: SNP, single nucleotide polymorphisms; EA, effect allele; OA, other allele; EAF, effect allele frequency; Beta, effect size; SE, standard error;
R2, proportion of variance in exposure variable explained by SNP; F statistic, indicates the strength of the instrument variables.

## Sheet: Table 5
Table 5. Characteristics of the SNPs used as IVs in the causal association of cardiovascular disease (AS, CHD, CVD, HTN, MI) with periodontitis
SNP	EA	OA	EAF	Beta	SE	P	R2	F statistics
Atherosclerosis
rs117733303	G	A	0.011	0.303	0.051	2.77e-09	7.78e-05	35.337
rs12052058	T	G	0.211	-0.099	0.014	1.59e-12	0.00011	49.935
rs17206350	C	T	0.412	-0.067	0.011	5.03e-09	7.51e-05	34.179
rs2059904	G	A	0.168	-0.087	0.015	1.27e-08	7.3e-05	32.381
rs2107595	A	G	0.193	0.101	0.014	1.15e-12	0.000111	50.575
rs2273500	C	T	0.217	0.087	0.014	1.12e-10	9.23e-05	41.593
rs2459449	C	T	0.643	-0.065	0.012	3.14e-08	6.82e-05	30.619
rs35236974	G	A	0.126	-0.103	0.017	3.44e-09	7.89e-05	34.917
rs3829964	C	T	0.437	-0.064	0.011	1.82e-08	6.98e-05	31.683
rs55965782	C	T	0.127	0.119	0.017	6.79e-13	0.000114	51.604
rs56390833	A	C	0.332	0.089	0.012	7.78e-14	0.000123	55.86
rs615098	T	G	0.226	0.077	0.013	9.67e-09	7.24e-05	32.906
rs7137093	C	T	0.321	-0.078	0.012	1.48e-10	9.04e-05	41.053
rs77870048	T	C	0.055	0.15	0.024	2.35e-10	8.84e-05	40.151
rs7866503	T	G	0.434	0.133	0.011	4.14e-32	0.000306	139.126
Coronary heart disease
rs28605759	A	G	0.538	0.045	0.007	1.7e-09	0.000142	64.324
rs11591147	T	G	0.036	-0.206	0.021	2.34e-23	0.000136	61.741
rs639750	T	G	0.584	0.05	0.008	3.58e-11	0.000169	76.774
rs3927760	A	C	0.168	0.077	0.01	6.64e-15	0.000194	87.849
rs67180937	G	T	0.745	0.061	0.009	1.03e-12	9.14e-05	41.465
rs16986953	A	G	0.073	0.083	0.014	3.06e-09	0.000219	99.147
rs17026396	C	T	0.427	0.051	0.008	8.33e-12	0.000283	128.53
rs72934535	C	T	0.096	0.12	0.012	6.08e-22	0.000381	173.13
rs1250240	G	A	0.799	-0.051	0.009	2.9e-08	8.1e-05	36.73
rs4674217	C	G	0.397	-0.046	0.008	1.06e-09	0.000117	53.295
rs12646870	C	T	0.545	-0.044	0.007	3.73e-09	6.78e-05	30.77
rs7668383	C	T	0.18	-0.08	0.01	3.61e-16	7.66e-05	34.761
rs77028772	A	G	0.127	0.119	0.011	3.71e-27	0.00018	81.743
rs869396	A	C	0.43	-0.041	0.008	4.27e-08	7.22e-05	32.757
rs6892439	C	A	0.461	-0.045	0.008	2.49e-09	6.88e-05	31.223
rs11970276	G	A	0.231	0.053	0.009	1.36e-09	7.75e-05	35.145
rs2256702	T	G	0.615	-0.043	0.008	1.27e-08	0.000103	46.685
rs1208256	T	C	0.394	0.056	0.008	2.87e-13	6.57e-05	29.811
rs117733303	G	A	0.011	0.384	0.034	8.59e-30	0.000105	47.589
rs118039278	A	G	0.046	0.225	0.017	1.53e-39	0.000163	74.03
rs2107595	A	G	0.193	0.081	0.009	7.69e-18	8.41e-05	38.141
rs11556924	T	C	0.326	-0.051	0.008	1.2e-10	7.14e-05	32.373
rs17489268	A	T	0.246	-0.058	0.009	2.16e-11	0.000226	102.415
rs73225842	T	C	0.128	0.083	0.011	6.82e-14	8e-05	36.291
rs6982502	T	C	0.549	-0.052	0.007	3.46e-12	0.000125	56.744
rs72703417	T	C	0.081	0.075	0.013	2.97e-08	0.000127	57.447
rs3731204	C	T	0.104	0.091	0.012	4.96e-14	0.000134	60.702
rs1556516	C	G	0.421	0.187	0.007	3.73e-138	7.77e-05	35.244
rs10793514	C	T	0.694	0.071	0.008	1.92e-18	0.000124	56.342
rs2246833	T	C	0.415	0.047	0.008	6.58e-10	0.000278	126.21
rs7127479	G	A	0.274	0.047	0.008	1.3e-08	7e-05	31.744
rs634552	G	T	0.82	0.054	0.01	2.51e-08	6.85e-05	31.057
rs2839812	A	T	0.787	-0.061	0.009	1.13e-11	9.66e-05	43.832
rs3741298	T	C	0.768	-0.066	0.009	3.47e-14	0.000112	50.781
rs10774624	A	G	0.599	-0.06	0.008	3.92e-15	7.84e-05	35.548
rs2000660	A	G	0.079	-0.098	0.014	5.25e-12	0.000107	48.41
rs9515203	C	T	0.262	-0.083	0.009	1.1e-22	7.13e-05	32.331
rs137943060	A	G	0.019	0.242	0.027	1.55e-19	0.000137	62.385
rs58019682	A	C	0.121	0.064	0.011	1.76e-08	6.77e-05	30.728
rs72710004	T	C	0.047	0.101	0.017	5.48e-09	7.5e-05	34.012
rs4886868	G	T	0.545	-0.045	0.007	2.91e-09	0.000204	92.701
rs57708073	G	A	0.368	0.086	0.008	2.77e-29	0.000124	56.12
rs565898017	T	G	0.029	-0.251	0.023	1.17e-27	8.3e-05	37.637
rs1573644	C	T	0.295	0.046	0.008	2.3e-08	7.19e-05	32.64
rs62050284	A	T	0.058	-0.095	0.016	4.17e-09	0.000268	121.428
rs10431974	G	A	0.567	0.06	0.008	1.06e-15	0.000146	66.436
rs735344	A	G	0.372	-0.047	0.008	8.52e-10	0.000257	116.491
rs7209564	T	C	0.718	0.066	0.008	2.82e-15	6.62e-05	30.023
rs17608766	C	T	0.175	0.053	0.01	4.76e-08	0.000212	96.084
rs7225219	A	T	0.624	0.047	0.008	7.88e-10	0.000142	64.324
rs113113862	A	G	0.215	-0.086	0.009	7.06e-21	0.000136	61.741
rs15052	C	T	0.23	0.05	0.009	1.04e-08	0.000169	76.774
rs7412	T	C	0.053	-0.187	0.017	3.08e-28	0.000194	87.849
rs55845370	G	A	0.384	0.057	0.008	6.09e-14	9.14e-05	41.465
rs28451064	A	G	0.153	0.103	0.01	4.5e-24	0.000219	99.147
rs738408	T	C	0.227	-0.051	0.009	1.11e-08	0.000283	128.53
Cardiovascular diseases
rs10042748	T	G	0.33	-0.034	0.006	6.73e-10	8.4e-05	38.096
rs10190027	T	C	0.27	-0.033	0.006	1.06e-08	7.21e-05	32.726
rs10743117	T	G	0.67	0.032	0.006	8.85e-09	7.29e-05	33.078
rs10747071	G	A	0.426	-0.029	0.005	2.81e-08	6.8e-05	30.837
rs10835544	C	A	0.315	0.031	0.006	3.29e-08	6.73e-05	30.531
rs10888974	C	T	0.37	0.042	0.005	8.23e-15	0.000133	60.279
rs11191447	T	C	0.085	-0.066	0.009	7.24e-13	0.000113	51.477
rs11673196	T	C	0.207	0.039	0.006	6.31e-10	8.42e-05	38.223
rs12038119	G	A	0.17	0.048	0.007	3.18e-12	0.000107	48.577
rs1209731	C	T	0.98	-0.142	0.018	1.55e-14	0.00013	59.034
rs12195716	C	T	0.437	0.033	0.005	3.78e-10	8.65e-05	39.224
rs12589771	G	A	0.236	0.035	0.006	5.28e-09	7.51e-05	34.083
rs13150461	C	T	0.473	0.032	0.005	6.03e-10	8.44e-05	38.313
rs141280168	C	T	0.033	0.083	0.015	2.69e-08	6.82e-05	30.921
rs167479	G	T	0.576	0.059	0.005	1.08e-29	0.000282	128.076
rs188155432	T	C	0.024	0.112	0.017	6.21e-11	9.42e-05	42.751
rs2193951	G	T	0.587	0.029	0.005	4.44e-08	6.6e-05	29.946
rs2242449	T	C	0.416	0.034	0.005	1.28e-10	9.11e-05	41.335
rs2465054	A	G	0.386	-0.032	0.005	2.2e-09	7.89e-05	35.785
rs2478523	G	A	0.371	0.033	0.005	4.66e-10	8.56e-05	38.815
rs2493296	T	C	0.109	0.056	0.008	1.56e-11	0.0001	45.456
rs2549804	A	G	0.808	0.037	0.007	1.75e-08	7e-05	31.756
rs2627316	G	A	0.411	0.029	0.005	2.3e-08	6.88e-05	31.222
rs2823152	C	T	0.51	-0.028	0.005	4.55e-08	6.59e-05	29.9
rs35427	G	T	0.365	-0.032	0.005	3.84e-09	7.65e-05	34.704
rs35929648	G	A	0.703	0.034	0.006	2.51e-09	7.83e-05	35.531
rs370513533	T	C	0.117	0.046	0.008	1.15e-08	7.18e-05	32.576
rs3796592	C	T	0.252	-0.036	0.006	8.64e-10	8.29e-05	37.61
rs3918226	T	C	0.07	0.103	0.01	1.62e-24	0.00023	104.442
rs4277405	T	C	0.627	-0.036	0.005	2.45e-11	9.82e-05	44.573
rs436388	C	T	0.511	0.037	0.005	6.02e-13	0.000114	51.839
rs579459	T	C	0.776	-0.058	0.006	4.4e-21	0.000196	88.787
rs604723	C	T	0.741	0.04	0.006	8.19e-12	0.000103	46.72
rs62185661	A	G	0.242	0.035	0.006	5.23e-09	7.52e-05	34.102
rs62481856	A	G	0.298	0.035	0.006	7.14e-10	8.37e-05	37.981
rs6595828	C	T	0.346	0.031	0.005	1.7e-08	7.01e-05	31.81
rs67214975	A	C	0.443	-0.03	0.005	7.16e-09	7.38e-05	33.49
rs6815273	A	G	0.452	-0.036	0.005	4.29e-12	0.000106	47.986
rs7139122	A	G	0.02	0.114	0.019	8.95e-10	8.27e-05	37.541
rs740746	A	G	0.748	0.04	0.006	1.81e-11	9.95e-05	45.165
rs751984	C	T	0.171	-0.052	0.007	5.33e-14	0.000125	56.606
rs77028772	A	G	0.127	0.061	0.008	2.52e-15	0.000138	62.612
rs77309872	C	T	0.144	0.085	0.007	8.72e-31	0.000293	133.072
rs78412528	A	G	0.168	0.074	0.007	8.99e-27	0.000253	114.735
rs8053350	A	G	0.58	-0.031	0.005	2.11e-09	7.91e-05	35.868
rs8102273	C	T	0.232	-0.037	0.006	2.07e-09	7.91e-05	35.905
Hypertension
rs10019249	T	C	0.644	-0.042	0.006	2.72e-14	0.000128	57.925
rs10047462	T	G	0.837	-0.046	0.007	1.06e-10	9.19e-05	41.714
rs10086575	A	G	0.296	-0.038	0.006	7.3e-11	9.35e-05	42.437
rs10217559	T	C	0.694	0.038	0.006	3.94e-11	9.62e-05	43.645
rs10265221	C	T	0.232	0.046	0.006	2.72e-13	0.000118	53.404
rs1048565	T	C	0.075	-0.068	0.01	1.46e-11	0.0001	45.581
rs10776752	T	G	0.171	0.107	0.007	4.26e-52	0.000508	230.668
rs10888974	C	T	0.37	0.04	0.005	2.06e-13	0.000119	53.947
rs1136165	T	G	0.68	0.04	0.006	4.18e-12	0.000106	48.036
rs113700836	T	C	0.195	0.046	0.007	5.15e-12	0.000105	47.627
rs114850651	A	G	0.039	-0.087	0.014	3.02e-10	8.74e-05	39.663
rs11667341	T	C	0.033	-0.1	0.015	2.85e-11	9.76e-05	44.277
rs11973114	A	G	0.242	-0.042	0.006	1.95e-11	9.92e-05	45.02
rs12481717	A	G	0.194	0.047	0.007	4.71e-12	0.000105	47.805
rs12828438	G	A	0.534	-0.042	0.005	1.61e-15	0.00014	63.495
rs1317181	T	G	0.209	0.063	0.007	4.63e-22	0.000205	93.241
rs1358980	T	C	0.463	0.033	0.005	3.33e-10	8.7e-05	39.471
rs1412834	C	T	0.434	0.037	0.005	6.41e-12	0.000104	47.201
rs143466522	A	G	0.015	0.168	0.022	2.06e-14	0.000129	58.474
rs1436138	G	A	0.356	-0.037	0.006	1.61e-11	0.0001	45.401
rs1515114	G	A	0.429	0.037	0.005	9.53e-12	0.000102	46.423
rs167479	G	T	0.576	0.078	0.005	8.52e-48	0.000465	210.95
rs17010957	C	T	0.153	0.053	0.007	8.19e-13	0.000113	51.235
rs17149944	A	G	0.224	0.045	0.006	2.09e-12	0.000109	49.398
rs17477177	C	T	0.298	0.052	0.006	1.76e-19	0.00018	81.49
rs1836039	G	A	0.149	-0.047	0.007	3.95e-10	8.63e-05	39.138
rs1879053	C	T	0.548	-0.044	0.005	7.35e-17	0.000153	69.577
rs188155432	T	C	0.024	0.158	0.017	1.08e-19	0.000182	82.456
rs1888693	A	G	0.386	0.041	0.005	8.71e-14	0.000123	55.638
rs1952651	C	A	0.391	-0.044	0.005	5.57e-16	0.000145	65.585
rs198833	A	G	0.889	-0.066	0.008	4.7e-15	0.000135	61.381
rs2248123	A	G	0.527	-0.039	0.005	3.83e-13	0.000116	52.726
rs2278997	A	G	0.218	0.047	0.006	1.91e-13	0.000119	54.092
rs2286526	T	C	0.713	0.045	0.006	1.57e-14	0.00013	59.003
rs2465275	A	G	0.127	0.065	0.008	2.7e-16	0.000148	67.007
rs2515236	G	A	0.391	0.036	0.005	3.97e-11	9.62e-05	43.627
rs2523492	T	G	0.62	0.044	0.005	5.04e-16	0.000145	65.78
rs258328	T	C	0.383	-0.035	0.005	1.1e-10	9.18e-05	41.631
rs2643826	T	C	0.404	0.05	0.005	3.95e-20	0.000186	84.444
rs2699803	C	T	0.535	0.035	0.005	6.59e-11	9.4e-05	42.636
rs2782980	C	T	0.654	0.062	0.006	1.12e-28	0.000272	123.431
rs3101436	G	A	0.65	-0.04	0.006	7.21e-13	0.000113	51.485
rs35198836	T	C	0.322	0.042	0.006	6.82e-14	0.000124	56.118
rs35427	G	T	0.365	-0.048	0.006	1.01e-17	0.000162	73.486
rs35783704	A	G	0.155	-0.058	0.007	2.43e-15	0.000138	62.678
rs35929648	G	A	0.703	0.039	0.006	2.19e-11	9.87e-05	44.797
rs3735533	C	T	0.905	0.124	0.009	9.65e-42	0.000404	183.211
rs3749981	T	C	0.105	0.063	0.009	2.77e-13	0.000118	53.365
rs3802228	G	A	0.569	-0.035	0.005	5.5e-11	9.48e-05	42.99
rs3857275	C	T	0.255	-0.041	0.006	2.62e-11	9.8e-05	44.445
rs3918226	T	C	0.07	0.16	0.01	1.19e-54	0.000534	242.383
rs4296334	T	C	0.647	-0.035	0.006	2.24e-10	8.87e-05	40.249
rs4298	T	C	0.092	-0.068	0.009	2.23e-13	0.000119	53.788
rs4320727	A	G	0.626	0.038	0.005	6.86e-12	0.000104	47.068
rs4617543	C	T	0.873	-0.059	0.008	8.9e-14	0.000123	55.595
rs4691670	T	C	0.399	-0.034	0.005	2.52e-10	8.82e-05	40.012
rs4796520	G	T	0.55	0.035	0.005	4.83e-11	9.53e-05	43.246
rs489574	A	G	0.283	-0.038	0.006	1.77e-10	8.97e-05	40.704
rs507446	T	C	0.579	0.041	0.005	2.22e-14	0.000129	58.322
rs533030436	G	A	0.169	0.065	0.007	2.53e-20	0.000188	85.328
rs5418	A	G	0.602	0.049	0.005	1.03e-19	0.000182	82.55
rs55640925	A	C	0.175	-0.051	0.007	3.67e-13	0.000116	52.812
rs5752822	G	A	0.213	0.049	0.006	6.22e-14	0.000124	56.3
rs604723	C	T	0.741	0.064	0.006	2.93e-26	0.000248	112.391
rs607398	C	A	0.291	0.039	0.006	4.06e-11	9.61e-05	43.584
rs612652	C	T	0.574	0.058	0.005	1.42e-27	0.000261	118.399
rs6130553	T	C	0.125	0.053	0.008	3.03e-11	9.73e-05	44.156
rs62052820	A	G	0.218	0.043	0.006	2.94e-11	9.75e-05	44.214
rs62185661	A	G	0.242	0.053	0.006	8.53e-18	0.000163	73.825
rs62426324	T	C	0.5	0.056	0.005	4.36e-26	0.000246	111.605
rs6490021	C	A	0.697	0.05	0.006	4.36e-18	0.000166	75.151
rs6580970	T	C	0.392	-0.063	0.005	1.08e-30	0.000292	132.644
rs665759	A	G	0.251	0.038	0.006	4.56e-10	8.56e-05	38.858
rs66794444	T	C	0.108	0.056	0.009	4.56e-11	9.56e-05	43.356
rs67227401	T	C	0.1	-0.063	0.009	1.19e-12	0.000111	50.503
rs6860901	T	C	0.297	0.059	0.006	2.72e-24	0.000228	103.414
rs6901866	C	T	0.284	0.05	0.006	1.48e-17	0.00016	72.733
rs6927317	C	T	0.4	0.037	0.005	1.52e-11	0.0001	45.509
rs7106223	A	G	0.191	-0.045	0.007	4.09e-11	9.6e-05	43.572
rs7107356	G	A	0.4	0.036	0.005	2.32e-11	9.85e-05	44.676
rs7139122	A	G	0.02	0.196	0.019	1.9e-25	0.00024	108.685
rs72640287	T	C	0.077	-0.11	0.01	5.56e-28	0.000265	120.254
rs72689147	T	G	0.218	-0.068	0.006	5.77e-26	0.000245	111.048
rs72779268	A	C	0.064	-0.114	0.011	1.42e-25	0.000241	109.259
rs72995085	C	T	0.213	-0.041	0.006	1.63e-10	9.01e-05	40.862
rs7301566	C	T	0.586	-0.048	0.005	2.3e-19	0.000178	80.967
rs73030239	G	A	0.056	-0.073	0.012	4.74e-10	8.55e-05	38.781
rs751984	C	T	0.171	-0.067	0.007	2.55e-21	0.000198	89.868
rs75511781	G	A	0.079	0.068	0.01	7.14e-12	0.000104	46.988
rs76781995	C	T	0.075	-0.077	0.01	3.4e-14	0.000127	57.491
rs7733331	C	T	0.587	0.058	0.005	2.72e-27	0.000258	117.106
rs78307470	G	A	0.064	-0.076	0.011	3.25e-12	0.000107	48.531
rs7831557	A	G	0.467	-0.045	0.005	5.14e-17	0.000155	70.283
rs7874497	G	A	0.628	0.043	0.006	3.97e-15	0.000136	61.715
rs7898224	A	G	0.384	0.037	0.005	1.73e-11	9.97e-05	45.254
rs880315	C	T	0.413	0.071	0.005	6.53e-40	0.000385	174.825
rs893065	T	G	0.195	-0.047	0.007	2.86e-12	0.000108	48.78
rs9359360	T	C	0.41	0.045	0.005	2.94e-17	0.000157	71.383
rs9508490	T	C	0.642	-0.036	0.006	8.89e-11	9.27e-05	42.051
rs9679855	G	A	0.034	0.114	0.015	6.16e-15	0.000134	60.849
rs9784041	T	C	0.131	-0.05	0.008	2.73e-10	8.78e-05	39.856
rs9812461	A	G	0.581	0.034	0.005	1.49e-10	9.05e-05	41.04
rs997295	T	G	0.644	0.038	0.006	5.07e-12	0.000105	47.661
Myocardial infarction
rs10056700	C	T	0.331	-0.059	0.01	1.11e-08	8.03e-05	32.634
rs10793514	C	T	0.694	0.082	0.011	6.65e-15	0.000149	60.699
rs11591147	T	G	0.037	-0.266	0.027	1.26e-22	0.000236	95.81
rs117733303	G	A	0.011	0.395	0.044	5.89e-19	0.000195	79.105
rs118039278	A	G	0.046	0.271	0.022	1.87e-34	0.000368	149.846
rs12052058	T	G	0.211	-0.103	0.012	7.45e-18	0.000182	74.093
rs12740374	T	G	0.215	-0.081	0.012	8.84e-12	0.000115	46.57
rs13260	T	G	0.085	-0.105	0.018	5.35e-09	8.38e-05	34.058
rs137943060	A	G	0.018	0.222	0.035	4.15e-10	9.6e-05	39.041
rs144750362	C	T	0.033	-0.152	0.028	3.62e-08	7.46e-05	30.344
rs15052	C	T	0.23	0.063	0.011	3.91e-08	7.43e-05	30.196
rs16986953	A	G	0.073	0.104	0.018	1.35e-08	7.93e-05	32.255
rs1909195	C	T	0.799	0.088	0.012	4.81e-13	0.000129	52.28
rs2107595	A	G	0.193	0.084	0.012	8.15e-12	0.000115	46.729
rs2246833	T	C	0.415	0.059	0.01	2.39e-09	8.76e-05	35.625
rs28673728	G	A	0.539	0.055	0.01	1.91e-08	7.77e-05	31.584
rs34537042	A	G	0.183	0.096	0.012	9.07e-15	0.000148	60.088
rs35574960	T	C	0.117	-0.1	0.015	5.9e-11	0.000105	42.853
rs3927760	A	C	0.168	0.103	0.013	7.3e-16	0.00016	65.051
rs56079360	T	C	0.024	0.169	0.031	4.82e-08	7.33e-05	29.787
rs639750	T	G	0.583	0.07	0.01	1.54e-12	0.000123	50.001
rs642803	T	C	0.397	-0.056	0.01	2.32e-08	7.68e-05	31.208
rs6731005	T	C	0.449	0.069	0.01	1.07e-12	0.000125	50.719
rs6909752	A	G	0.256	0.062	0.011	2.2e-08	7.7e-05	31.307
rs7668383	C	T	0.181	-0.081	0.013	1.61e-10	0.000101	40.896
rs77028772	A	G	0.126	0.138	0.014	6.74e-22	0.000227	92.497
rs9515203	C	T	0.262	-0.093	0.011	5.22e-17	0.000173	70.251
rs9932382	C	T	0.7	0.061	0.011	9.23e-09	8.12e-05	32.997
Abbreviations: SNP, single nucleotide polymorphisms; EA, effect allele; OA, other allele; EAF, effect allele frequency; Beta, effect size; SE, standard error;
R2, proportion of variance in exposure variable explained by SNP; F statistic, indicates the strength of the instrument variables.

## Sheet: Table 6
Table 6. Characteristics of the SNPs of potential confounders.
SNP	Trait	PMID	Alleles	R2	Beta (95 %CI)	P
Periodontitis
rs7528419	Coronary artery disease	26343387	A=0.717, G=0.283	1	1.10-1.15	2e-23
rs10962609	Body mass index	37106081	C=0.242, T=0.758	0.139	0.06-0.115	3e-10
rs440166	Educational attainment	35361970	A=0.586, G=0.414	1	0.0036-0.0078	9e-08
Atherosclerosis
rs9349379	Educational attainment	35361970	C=0.838, T=0.162	0.212	0.0076-0.0131	1e-13
rs57165260	Smoking initiation	36477530	C=0.833, T=0.167	0.58	0.007-0.0111	1e-17
rs1980496	Educational attainment (years of education)	30038396	C=0.838, T=0.162	0.13	0.0099-0.0177	5e-12
rs1980496	Type 2 diabetes	32541925	A=0.152, C=0.848	0.139	0.051-0.073	6e-27
rs118039278	Body mass index	30595370	C=0.636, T=0.364	0.15	NA	6e-08
Coronary heart disease
rs1872790	Body mass index	30239722	C=0.343, T=0.657	0.312	0.01-0.017	7e-16
rs72934535	Body mass index	31669095	C=0.475, T=0.525	0.115	NA	6e-09
rs72934535	Educational attainment	35361970	A=0.859, G=0.141	0.917	0.0072-0.0138	6e-10
rs72934535	High density lipoprotein cholesterol levels	34887591	A=0.682, C=0.318	0.166	0.015-0.02	3e-19
rs72934535	Smoking initiation	36477530	C=0.854, T=0.146	0.88	0.012-0.017	1e-31
rs13324341	BMI and adiposity (confirmatory factor analysis Factor 7)	38965376	G=0.167, T=0.833	0.931	NA	1e-08
rs13324341	Cigarettes smoked per day	36477530	A=0.359, G=0.641	0.181	0.0084-0.0158	1e-10
rs13324341	Type 2 diabetes	32541925	C=0.399, T=0.601	0.323	0.02-0.035	8e-12
rs11098553	Educational attainment	35361970	A=0.364, G=0.636	0.33	0.0047-0.009	6e-10
rs4350997	Smoking initiation	36477530	C=0.419, T=0.581	0.102	0.012-0.015	2e-56
rs256274	Body mass index	30595370	G=0.293, T=0.707	0.455	NA	1
rs256274	Type 2 diabetes	38374256	C=0.662, G=0.338	0.337	NA	1e-11
rs9349379	Smoking initiation	36477530	C=0.818, T=0.182	0.159	0.0064-0.0102	1e-19
rs3131632	BMI (standard GWA)	37106081	A=0.702, T=0.298	0.129	0.083-0.137	3e-15
rs3131632	Type 2 diabetes	32541925	A=0.202, C=0.798	0.252	0.048-0.072	2e-23
rs35574960	Fasting plasma glucose	32682390	A=0.444, G=0.556	0.12	NA	6e-06
	Body mass index	36581621	C=0.636, T=0.364	0.150131	0.0069-0.0123	2e-12
rs118039278	Type 2 diabetes mellitus adjusted for BMI or coronary artery disease (pleiotropy)	38062574	A=0.364, G=0.636	0.15	NA	3e-51
rs118039278	Body mass index	36581621	A=0.586, G=0.414	0.128	0.0049-0.0099	3e-08
rs1133790	Educational attainment	35361970	A=0.576, T=0.424	0.446	0.006-0.0102	3e-14
s1133790	Body mass index	39375568	C=0.409, T=0.591	0.18	0.0087-0.0157	3e-11
rs3918226	Body mass index	38538606	C=0.439, T=0.561	0.152	0.011-0.021	4e-11
rs55917128	High density lipoprotein cholesterol levels	28548082	A=0.359, C=0.641	0.236	0.24-0.35	4e-25
rs17231506	Body mass index	29273807	A=0.914, G=0.086	0.107	0.021-0.035	4e-14
rs12740374	Type 2 diabetes or prostate cancer (pleiotropy)	33290408	A=0.298, G=0.702	0.107	NA	8e-17
Cardiovascular diseases
rs34004783	Body mass index	28892062	A=0.273, G=0.727	0.642	0.013-0.025	1e-13
rs708116	Body mass index (MTAG)	36376304	A=0.182, G=0.818	0.128	0.0073-0.015	2e-08
rs2704368	Educational attainment	35361970	C=0.606, G=0.394	0.207	0.0097-0.0139	8e-28
rs6755950	Smoking initiation	36477530	C=0.732, T=0.268	0.207	0.006-0.0098	3e-16
rs6711050	BMI (adjusted for smoking behaviour)	28443625	A=0.338, G=0.662	0.397	0.016-0.035/2	2e-07
rs4635727	Body mass index	30595370	A=0.273, C=0.727	0.833	NA	1e-08
rs12509595	Body mass index	36581621	A=0.611, G=0.389	0.349	0.0064-0.0122	4e-10
rs6711050	Educational attainment (MTAG)	30038396	C=0.51, T=0.49	0.195	0.0053-0.0103	3e-09
rs4128378	Educational attainment (MTAG)	30038396	C=0.566, T=0.434	0.231	0.005-0.01	1e-08
rs4635727	Smoking initiation	36477530	A=0.288, C=0.712	1	0.0054-0.0092	4e-14
s4128378	Smoking initiation (ever regular vs never regular) (MTAG)	30643251	C=0.53, T=0.47	0.92	0.0055-0.0098	4e-12
rs6711050	Type 2 diabetes	31118516	C=0.348, T=0.652	0.48	NA	3e-09
rs4635727	Type 2 diabetes	38374256	A=0.707, G=0.293	0.881	NA	3e-08
rs9375470	Body mass index	38538606	A=0.253, T=0.747	0.23	0.011-0.022	9e-09
rs10455872	Body mass index	30595370	C=0.636, T=0.364	0.15	NA	6e-08
s61008539	Body mass index	34594039	A=0.823, G=0.177	0.393	0.0098-0.0192	2e-09
rs11564055	Body mass index	30595370	A=0.924, G=0.076	0.109	NA	3e-10
rs11564055	Body mass index	37280435	A=0.924, G=0.076	0.109	0.016-0.029	2e-10
s2023843	Body mass index	39375568	C=0.172, T=0.828	0.256	0.0093-0.0183	1e-09
rs9375470	Educational attainment	35361970	A=0.793, T=0.207	0.318	0.0069-0.0124	6e-12
rs61008539	Educational attainment	35361970	C=0.369, T=0.631	0.815	0.0078-0.012	6e-20
rs9375470	Type 2 diabetes	30054458	C=0.742, T=0.258	0.105	0.043-0.077	8e-12
rs10455872	Type 2 diabetes mellitus adjusted for BMI or coronary artery disease (pleiotropy)	38062574	A=0.364, G=0.636	0.15	NA	3e-51
7310615	Body mass index	29273807	C=0.551, T=0.449	1	0.0092-0.0166	7e-12
rs7310615	Smoking cessation	36477530	C=0.247, T=0.753	0.268	0.006-0.012	5e-09
rs2071410	Smoking initiation	36477530	A=0.495, C=0.505	0.484	0.0045-0.0076	1e-14
rs6580970	Type 2 diabetes	32541925	A=0.359, G=0.641	0.559	0.016-0.032	3e-09
s7310615	Type 2 diabetes mellitus adjusted for BMI or coronary artery disease (pleiotropy)	38062574	A=0.53, T=0.47	0.921	NA	6e-36
rs2224770	Body mass index	25673413	C=0.813, G=0.187	0.306	0.013-0.027/2	2e-08
rs533030436	Educational attainment	35361970	A=0.505, G=0.495	0.105	0.005-0.0092	2e-11
rs2224770	Educational attainment (MTAG)	30038396	G=0.556, T=0.444	0.114	0.007-0.012	6e-13
rs2224770	Type 2 diabetes	20174558	C=0.662, T=0.338	0.625	1.18-1.39	3e-09
Hypertension
rs1745414	Body mass index (MTAG)	36376304	A=0.182, G=0.818	0.128	0.0073-0.015	2e-08
rs34004783	Body mass index	28892062	A=0.273, G=0.727	0.642	0.013-0.025	1e-13
rs116099394	Body mass index	31669095	C=0.591, T=0.409	0.118	NA	2e-08
rs55944332	Body mass index (MTAG)	36376304	A=0.04, G=0.96	0.103	0.024-0.049	6e-09
rs35784342	Educational attainment	35361970	C=0.364, G=0.636	0.186	0.0054-0.0097	5e-12
rs35784342	Educational attainment	35361970	C=0.364, G=0.636	0.186	0.0054-0.0097	5e-12
rs55944332	Educational attainment	35361970	C=0.348, G=0.652	0.152	0.0081-0.0124	6e-21
rs116099394	Educational attainment	35361970	G=0.237, T=0.763	0.196	0.011-0.016	2e-31
rs1561607	Educational attainment	35361970	C=0.606, G=0.394	0.173	0.0097-0.0139	8e-28
rs35784342	Smoking cessation	36477530	A=0.369, G=0.631	0.176	0.0052-0.01	8e-10
rs55944332	Smoking cessation (MTAG)	30643251	C=0.49, T=0.51	0.125	0.0086-0.0147	6e-14
rs73029563	Smoking initiation	36477530	C=0.732, T=0.268	0.292	0.0049-0.0082	4e-27
rs35784342	Type 2 diabetes	38374256	A=0.535, T=0.465	0.162	NA	1e-10
rs2888854	Type 2 diabetes	38374256	A=0.424, G=0.576	0.312	NA	3e-13
rs11680811	Body mass index	31669095	A=0.601, C=0.399	0.138	NA	3e-10
rs11680811	Body mass index	37280435	C=0.288, T=0.712	0.332	0.012-0.021	2e-15
rs904474	Body mass index	36581621	C=0.394, T=0.606	0.837	0.0062-0.0116	8e-11
rs1440045	Educational attainment	35361970	C=0.076, T=0.924	0.202	0.0056-0.0132	1e-06
rs4684242	Educational attainment	35361970	C=0.732, T=0.268	0.148	0.0058-0.0107	3e-11
rs11680811	Educational attainment (MTAG)	30038396	A=0.313, G=0.687	0.505	0.0062-0.0116	4e-10
rs1440045	Smoking initiation (MTAG)	37156939	C=0.722, T=0.278	0.457	0.0066-0.0132	5e-09
rs11680811	Type 2 diabetes	32541925	A=0.672, G=0.328	0.238	0.023-0.042	4e-11
rs78058190	Type 2 diabetes	38374256	A=0.066, G=0.934	1	NA	1e-15
rs78058190	Type 2 diabetes	32541925	A=0.051, G=0.949	0.467	0.047-0.097	2e-08
Myocardial infarction
rs4671050	Body mass index	39375568	A=0.657, G=0.343	0.219	0.011-0.018	9e-16
rs4671050	Educational attainment	35361970	A=0.192, G=0.808	0.434	0.0055-0.0106	1e-09
rs72934535	Body mass index	31669095	C=0.475, T=0.525	0.115	NA	6e-09
rs72934535	Body mass index	39375568	C=0.475, T=0.525	0.115	0.0085-0.0155	2e-11
rs72934535	Educational attainment	35361970	A=0.859, G=0.141	0.917	0.0072-0.0138	6e-10
rs9349379	Educational attainment	35361970	C=0.838, T=0.162	0.2123	0.0076-0.0131	1e-13
rs72934535	Smoking initiation	36477530	A=0.859, G=0.141	0.917	0.012-0.018	2e-27
rs4350997	Smoking initiation	36477530	C=0.419, T=0.581	0.102	0.012-0.015	2e-56
rs9349379	Smoking initiation	36477530	C=0.818, T=0.182	0.159	0.0064-0.0102	1e-19
rs3918226	Body mass index	34594039	C=0.409, T=0.591	0.18	0.011-0.02	2e-10
rs17489268	Educational attainment	35361970	A=0.712, C=0.288	1	0.0042-0.0088	4e-08
rs17489268	Type 2 diabetes	29632382	C=0.874, G=0.126	0.357	1.03-1.08	7e-09
rs1556516	Type 2 diabetes	30054458	A=0.53, G=0.47	0.243	0.049-0.078	3e-18
rs2811711	Type 2 diabetes mellitus adjusted for BMI or coronary artery disease (pleiotropy)	38062574	C=0.949, T=0.051	0.309	NA	8e-13
rs653178	BMI at birth	35315439	C=0.449, G=0.551	0.979	0.033-0.067	7e-09
rs12324886	BMI in smokers	35793639	A=0.571, G=0.429	0.142	0.035-0.063	3e-12
rs12324886	Smoking behaviour (cigarettes smoked per day)	30643251	A=0.465, C=0.535	0.212	0.012-0.022	2e-11
rs653178	Smoking cessation	36477530	C=0.247, T=0.753	0.263	0.006-0.012	5e-09
rs3741298	Type 2 diabetes	38374256	C=0.884, T=0.116	0.179	NA	2e-10
rs653178	Type 2 diabetes mellitus adjusted for BMI or coronary artery disease (pleiotropy)	38062574	A=0.53, T=0.47	0.903	NA	6e-36
rs7412	Body mass index	36581621	C=0.934, T=0.066	1	0.017-0.027	2e-17
rs55845370	Body mass index	31669095	C=0.783, T=0.217	0.155	NA	6e-09
rs55845370	Smoking initiation	36477530	C=0.606, T=0.394	0.86	0.0055-0.0087	2e-18
s10431974	Type 2 diabetes	30297969	C=0.646, G=0.354	0.789	1.02-1.05	3e-06
rs7412	Type 2 diabetes	39379762	C=0.763, T=0.237	0.225	0.037-0.074	4e-09
rs28451064	Type 2 diabetes	39379762	C=0.192, T=0.808	0.751	0.018-0.039	8e-08
Abbreviations: SNP, single nucleotide polymorphisms; Beta, effect size; R2, proportion of variance in exposure variable explained by SNP

## Sheet: Table 7
Table 7. Priori power calculation for the association estimates in MR analyses
Exposure	R2	Outcome	Power to detect OR/β of following magnitude
			OR =1.1	OR =1.2	OR =1.3	OR =1.4
			β=0.095	β=0.182	β=0.262	β=0.336
Periodontitis	5E-4	AS	0.059	0.115	0.192	0.287
		CHD	0.076	0.171	0.305	0.46
		CVD	0.114	0.302	0.545	0.757
		HTN	0.106	0.274	0.498	0.707
		MI	0.076	0.171	0.305	0.46
AS	2E-3	Periodontitis	0.121	0.328	0.588	0.799
CHD	8E-3		0.559	0.981	1	1
CVD	5E-3		0.663	0.995	1	1
HTN	2E-2		0.994	1	1	1
MI	4E-3		0.319	0.814	0.984	1
Abbreviations: AS Atherosclerosis; CHD Coronary heart disease even; CVD Cardiovascular diseases; HTN Hypertension; MI Myocardial Infarction; R2 , proportion of variance in exposure variable explained by SNPs; OR, odds ratio; β, effect size.

## Sheet: Table 8
Table 8. Sensitivity analysis evaluating the robustness of periodontitis and cardiovascular diseases associations
Trait pair	Q	Q_P	intercept	intercept_P	Globa_Beta	Global_P	Raps_Beta	Raps_P	Lasso_Beta	Lasso_P	Steuger_R2_exp	Steuger_R2_out	Steiger_P	Cause_Beta	Cause_P
PD-AS	12.636	0.125	0.012	0.481	0.003	0.87	-6.22e-05	0.998	0.004	0.866	4.4E-4	2.9E-5	9.49e-14
PD-CHD	4.327	0.827	0.007	0.378	0.005	0.526	0.006	0.636	0.006	0.626	4.4E-4	1.0E-5	1.32e-17
PD-CVD	3.336	0.912	0.001	0.964	0.006	0.312	0.006	0.499	0.006	0.486	4.4E-4	8.4E-6	4.31e-18
PD-HTN	9.232	0.323	-0.004	0.57	0.011	0.227	0.015	0.106	0.019	0.025	4.4E-4	2.5E-5	1.51e-14
PD-MI	3.656	0.887	0.005	0.648	0.005	0.616	0.096	0.447	0.005	0.724	4.4E-4	9.3E-6	6.18e-17
AS-PD	23.868	0.048	-0.06	0.396	0.068	0.738	0.068	0.747	0.069	0.733	0.002	5.4E-5	1.13E-51	0.09	0.75
CHD-PD	55.959	0.201	-0.02	0.366	0.082	0.506	0.104	0.402	0.108	0.351	0.006	1.3E-4	3.74E-235	0	1
CVD-PD	36.672	0.807	-0.04	0.086	0.448	0.017	0.459	0.028	0.448	0.025	0.005	9.2E-5	4.69E-181	-0.18	0.51
HTN-PD	110.432	0.267	-0.01	0.53	-0.024	0.833	-0.067	0.566	-0.059	0.595	0.015	2.4E-4	0	-0.08	0.62
MI-PD	50.332	0.004	0.036	0.619	0.304	0.015	0.296	0.046	0.304	0.015	0.004	1.2E-4	7.52E-116	0.08	0.7
Abbreviations: Q, Heterogeneity Cochrane’s Q Test; Q_P, Heterogeneity Cochrane’s Q Test P-value; intercept, Pleiotropy Egeer Intercept Test; intercept_P, Pleiotropy Egeer Intercept Test P-value;
Global_Beta, Pleiotropy RESidual Sum and Outlier Global Test; Global_P, Pleiotropy RESidual Sum and Outlier Global Test P-value; Raps_Beta Robust Adjusted Profile Score Test; Raps_Beta Robust Adjusted Profile Score Test P-value;
Lasso_Beta MR-LASSO Test; Lasso_P MR-LASSO Test P-value; Steiger_P, Steiger Directionality Test P-value; Cause_Beta Summary Effect Estimates Test; Cause_P Summary Effect Estimates Test P-value.

## Sheet: Table 9
Table 9. Replication rate analysis of known SNP loci associated with Periodontitis and Cardiovascular Diseases
Traits	SNP	Gene	PMID	Chr	Pos	A1	A2	Beta	Se	P
Periodontitis	rs10988663	HMCN2	17554300	9	130265816	T	G	0.0141602	0.195801	0.295078
	rs1333049	CDKN2B-AS1	30209331	9	22125504	C	G	0.482686	0.0459851	0.706112
	rs1595009	PF4	25613900	4	73968939	C	T	0.180303	0.0601079	0.303993
	rs2064712	PLG	24316577	6	160795576	A	G	0.156581	0.0645355	0.241467
	rs2070902	FCER1G	17554300	1	161217875	T	C	0.257418	0.0526855	0.226182
	rs264537	ROBO2	31235808	3	76673615	G	C	0.430928	0.0478566	0.716228
	rs2738058	DEFA1	12351577	8	6964095	T	C	0.441418	0.046623	0.284264
	rs3888798	CTSC	26343387	11	88294041	C	T	0.0381726	0.119758	0.683196
	rs4284742	SIGLEC5	12351577	19	51628480	A	G	0.22688	0.0563886	0.0272806
	rs6056178	RSPO4	30218097	20	953857	T	G	0.235825	0.0546985	0.257233
Cardiovascular diseases	rs113297757	hsa-mir-3196	21779381	20	63238789	A	G	0.0218454	0.0176252	0.602608
	rs114399468	hsa-mir-4322	30595370
	rs1233291	PMS1	32787775	2	189826225	C	G	0.301783	0.0056248	0.38625
	rs1684051	-	32787775	15	64906110	C	G	0.598729	0.00526773	0.872482
	rs1859329	OAS3	32787775	12	112938647	T	C	0.729115	0.00581281	0.203852
	rs191393746	hsa-mir-1538	30595370
	rs191393746	hsa-mir-1538	30595370
	rs20417	-	24796340	1	186681189	G	C	0.102657	0.00851835	0.152108
	rs2048327	SLC22A3	30772277	6	160442500	C	T	0.313238	0.00556287	0.0294171
	rs2168518	hsa-mir-4513	30595370	15	74788737	A	G	0.560098	0.00519737	0.101159
	rs2237310	GSDME	32787775	7	24720029	C	A	0.179033	0.00673804	0.045064
	rs2237310	GSDME	32787775	7	24720029	C	A	0.179033	0.00673804	0.045064
	rs367570577	hsa-mir-647	30595370
	rs367570577	hsa-mir-647	30595370
	rs45456595	CDKN2A	24725463	9	21974641	G	C	0.000844848	0.0899319	0.333098
	rs4711510	-	32787775	6	37701865	A	G	0.597255	0.00526054	0.885708
	rs507901	TBC1D4	32787775	13	75295516	A	C	0.59438	0.00525395	0.249684
	rs5128	APOC3	24725463	11	116832924	C	G	0.873521	0.00776483	0.0111707
	rs539864281	hsa-mir-4487	30595370
	rs7134391	OAS1	32787775	12	112928886	A	G	0.727718	0.00579529	0.211092
	rs72650673	-	24725463
	rs73147065	hsa-mir-647	30595370	20	63942653	C	A	0.0057387	0.0348669	0.639436
	rs73147065	hsa-mir-647	30595370	20	63942653	C	A	0.0057387	0.0348669	0.639436
	rs7412	APOE	33437219	19	44908822	T	C	0.0530712	0.0115869	8.18653e-06
	rs744591	hsa-mir-3196	21779381	20	63238815	A	C	0.420616	0.00523446	0.266186
	rs745527	DENND2D	32787775
	rs75966923	hsa-mir-4298	30595370	11	1859500	A	C	0.037293	0.0136486	0.546296
	rs75966923	hsa-mir-4298	30595370	11	1859500	A	C	0.037293	0.0136486	0.546296
	rs7692387	GUCY1A1	31228190	4	155714157	A	G	0.236848	0.00605221	2.42913e-09
	rs9870756	-	35097025	3	186626825	T	C	0.13207	0.00764793	0.824103
Hypertension	rs1004467	ATP2B1	23759979	10	102834750	G	A	0.0947611	0.00907849	1.08493e-20
	rs1004467	ATP2B1	23591986	10	102834750	G	A	0.0947611	0.00907849	1.08493e-20
	rs10086846	ACE	24015270
	rs1042713	NOS3	19373110	5	148826877	A	G	0.428013	0.00534721	0.443873
	rs1042713	GNB3	19148102	5	148826877	A	G	0.428013	0.00534721	0.443873
	rs1048101	ADRA1A	24548768	8	26770511	G	A	0.376655	0.0054652	0.0152845
	rs10770141	TH	23489065	11	2172610	G	A	0.662566	0.00560418	0.0342665
	rs11066280	ATP2B1	24142389	12	112379979	A	T	0.000215478	0.18405	0.94527
	rs13143871	GUCY1A1	25249183	4	155698052	C	T	0.267585	0.00599929	2.06776e-24
	rs148446907	AGT	10856280
	rs148446907	ADD1	10856280
	rs1799983	NOS3	15475025	7	150999023	G	T	0.726076	0.0059498	7.11279e-10
	rs1799998	ADD1	15097233	8	142918184	G	A	0.499636	0.00530164	3.23579e-08
	rs1801252	ADRB1	23271137	10	114044277	G	A	0.183101	0.0068604	3.88902e-07
	rs1801253	ADRB1	19743955	10	114045297	C	G	0.747474	0.00609438	9.4973e-23
	rs198358	NPPA	21276798	1	11844019	C	T	0.189714	0.00677983	3.47456e-32
	rs4961	ADD1	9582105	4	2904980	T	G	0.187915	0.00677932	0.600142
	rs5063	NPPA	20543198	1	11847591	T	C	0.0341411	0.0145519	0.430885
	rs5370	EDN1	18806884	6	12296022	T	G	0.191653	0.00673238	0.0202596
atherosclerosis	rs1010	SNX19	18073581	2	85581859	C	T	0.425225	0.0114441	0.69319
	rs10757278	-	19343170	9	22124478	G	A	0.419053	0.0113545	9.94489e-29
	rs11984041	HDAC9	26708676	7	18992312	T	C	0.109116	0.0178167	3.13783e-08
	rs12122341	-	26708676	1	115113069	G	C	0.212376	0.0138577	0.036196
	rs12190287	ADAMTS7	24573017	6	133893387	G	C	0.447571	0.011351	0.86216
	rs121918313	LDLR	21245321
	rs1799983	NOS3	11905585	7	150999023	G	T	0.726194	0.0126546	0.00255111
	rs20417	PTGS2	19046748	1	186681189	G	C	0.10254	0.0185872	0.250265
	rs2066714	ABCA1	24466114	9	104824472	C	T	0.0937302	0.0193323	0.00536216
	rs2066714	ABCA1	24466114	9	104824472	C	T	0.0937302	0.0193323	0.00536216
	rs2066715	ABCA1	25527331	9	104825752	T	C	0.0460959	0.0273007	0.101059
	rs2230806	ABCA1	24466114	9	104858586	T	C	0.225328	0.0134972	0.268946
	rs2383207	CDKN2B-AS1	26708676	9	22115960	G	A	0.433488	0.011313	8.85931e-29
	rs28937313	ABCA1	24196952
	rs3732378	CX3CR1	15644279	3	39265671	A	G	0.158745	0.0153989	0.417224
	rs405509	APOE	19808960	19	44905579	G	T	0.554765	0.0113801	0.959658
	rs4142986	COL15A1	23912340	9	99052344	G	C	0.699864	0.0124681	0.489733
	rs4773144	ADTRP	24573017	13	110308365	G	A	0.400677	0.0115541	0.148615
	rs4986790	TLR4	17101559	9	117713024	G	A	0.0997056	0.018838	0.522833
	rs4986791	TLR4	20169003	9	117713324	T	C	0.101467	0.0186917	0.370305
	rs4987262	PTGS2	18323528	19	46623592	A	G	0.00383824	0.0919267	0.856709
	rs505922	-	26708676
	rs5498	ICAM1	15736117	19	10285007	G	A	0.452828	0.0113467	0.114771
	rs556621	-	26708676	6	44626422	G	T	0.634831	0.0117467	0.245766
	rs57920071	LMNA	23846499
	rs662	PON1	21302675	7	95308134	C	T	0.265506	0.0128424	0.776136
	rs80356814	LMNA	16117820
	rs854560	PON1	21302675
coronary heart disease	rs10305492	GLP1R	27252175	6	39079018	A	G	0.0143513	0.0416518	0.120922
	rs185531658	.	33201861	5	113800824	C	T	0.0019541	0.113632	0.581723
myocardial infarction	rs10757274	CDKN2A	25430018	9	22096056	G	A	0.429324	0.00972571	5.38766e-89
	rs10757278	CDKN2A	17478679	9	22124478	G	A	0.417271	0.00975876	8.80035e-88
	rs1122608	SMARCA4	19198609	19	11052925	T	G	0.212843	0.0119781	2.0455e-17
	rs12526453	PHACTR1	19198609	6	12927312	G	C	0.27819	0.0109115	4.41672e-14
	rs147377392	THBD	14523329
	rs17228212	SMAD3	19164808	15	67166301	C	T	0.208811	0.0119599	0.0612929
	rs17465637	MIA3	22577832	1	222650187	C	A	0.744908	0.0112039	7.78037e-12
	rs1799969	ICAM1	18057581	19	10284116	A	G	0.197135	0.0122035	0.892659
	rs1799983	IL1B	16168297	7	150999023	G	T	0.726393	0.0108772	0.002683
	rs1799983	NOS3	24498040	7	150999023	G	T	0.726393	0.0108772	0.002683
	rs2069709	APOE	18056971
	rs2069709	TNF	18056971
	rs2569190	IL6	15777548	5	140633331	G	A	0.610749	0.00993364	0.742592
	rs375752214	NOS3	15284679
	rs3782886	BRAP	24916648	12	111672685	C	T	0.000214301	0.336166	0.403633
	rs3850641	TNFSF4	23184501	1	173206693	G	A	0.153645	0.0134556	0.795994
	rs4977574	CDKN2B-AS1	19198609	9	22098575	G	A	0.429515	0.0097258	5.17249e-89
	rs5174	APOE	19439088
	rs5498	ICAM1	18057581	19	10285007	G	A	0.452655	0.0097476	0.390979
	rs6725887	WDR12	19198609	2	202881162	C	T	0.112522	0.0151018	1.51705e-14
	rs7412	APOE	19494537	19	44908822	T	C	0.0533601	0.0221935	2.71644e-26

[truncated: 11 more sheets: Table 10, Table 11, Table 12, Table 13, Table 14, Table 15, Table 16, Table 17, Table 18, Table 19, Table 20]
